# Supplementary material for: Using environmental DNA analyses to assess the occurrence and abundance of the endangered amphidromous fish Plecoglossus altivelis ryukyuensis
Source: Biodivers Data J. 2020 Jan 14;8:e39679. doi: 10.3897/BDJ.8.e39679 (PMC6974485; doi:10.3897/BDJ.8.e39679)
Supplement: Supplementary material 1 — Supplimentary file 1 [file bdj-08-e39679-s001.txt]

AB181778 Plecoglossus altivelis ryukyuensis
AP004109 Salangichthys microdon
KP281293 Hypomesus olidus
HM106489 Hypomesus nipponensis
MH370836 Osmerus mordax dentex
HM106491 Mallotus villosus

Forward:
ATAGCACTTCCACTGACAGCC
—-G-TT—-C—-CCTT-TGA—-
———-TC—-C————-A-TGA-T
———-TC—-C————-A-TGA-T
———-TC—-C————-T-T-A—-
—-G—TC—-C————-T-TG——-


Reverse:
AGTAGGACCAGTTAAACATGGCCGTG
-A——————————-G——————————-A
-A—-A——————————-T—-A—-T—-A
-A—-A——————————-T—-A—-T—-A
-——-A—-T———————-T—-A—-T——-
-A—-A—-T————-G———————-T——-


Probe:
GGTTTATTGCTAACCTAGCTAACCTGGC
-A————-C—-C————-T—-C—-T—-C—-
-A———————-C——-T———-C—-C—-T—-
-A———————-C——-T———-C—-C—-T—-
-A———————-C————————————————-
-A——-G-G———————-C————-T—-T—-
