# Supplementary material for: Using environmental DNA analyses to assess the occurrence and abundance of the endangered amphidromous fish Plecoglossus altivelis ryukyuensis
Source: Biodivers Data J. 2020 Jan 14;8:e39679. doi: 10.3897/BDJ.8.e39679 (PMC6974485; doi:10.3897/BDJ.8.e39679)
Supplement: Supplementary material 2 — Sequence of eDNA samples [file bdj-08-e39679-s002.txt]

>sequenced eDNA samples
CCCACCTCTCCCCAACCTTATGGGGGAGCTGGTCATTATCACGGCCATGTTTAACTGGTCCTACT
